# Supplementary material for: RNase κ promotes robust piRNA production by generating 2′,3′-cyclic phosphate-containing precursors
Source: Nat Commun. 2021 Jul 23;12:4498. doi: 10.1038/s41467-021-24681-w (PMC8302750; doi:10.1038/s41467-021-24681-w)
Supplement: Supplementary file 3 — Source Data [file 41467_2021_24681_MOESM3_ESM.xlsx]

## Sheet: Figure 1b
Figure 1b
Native PAGE for sequencing libraries, detected by SYBR Gold staining.
Black vertical lines indicate the regions used in the manuscript figure.

## Sheet: Figure 2f, 2h, 2i
Figure 2f									Figure 2h					Figure 2i
TaqMan RT-qPCR to validate terminal phosphate formations of cP-RNAs.									RT-qPCR of Siwi-transfected BmN4.					RT-qPCR of Siwi-transfected BmN4.
The values to create bar charts.									The values to create bar charts.					The values to create bar charts.
The value of T4 PNK-treated RNA was set as 1.									The value of vector transfection was set as 1.					The value of vector transfection was set as 1.
		RNA #1			RNA #2					Siwi						Siwi
Target	Treatmen	Individual	Mean	SD	Individual	Mean	SD		Target	Individual	Mean	SD			Target	Individual	Mean	SD
cPR-1	NT	0.00879176	0.00913739	0.000998441	0.0290402	0.0364761	0.0110254		5'-half	0.79647	0.71546	0.0712516		cP-RNAs	cPR-1	0.614639	0.654139	0.0430012
		0.00811568			0.0280067					0.6874						0.699945
		0.00897342			0.0515215					0.66251						0.647832
		0.0108044			0.045045				tdpiRNA	4.33776	4.2487	0.351054			cPR-2	0.315842	0.360972	0.0498779
		0.00900171			0.0287673					4.54664						0.414525
	CIP	0.194583	0.213279	0.0209559	0.0591196	0.0575704	0.0079282			3.86169						0.35255
		0.199796			0.0566799										cPR-3	0.833191	0.847269	0.0392549
		0.226206			0.0656875											0.816996
		0.243795			0.061663											0.891622
		0.202013			0.044702									piRNAs	piR-a	1.27597	1.26747	0.0643926
cPR-2	NT	0.0870949	0.0766039	0.00947289	0.011267	0.0104972	0.0105159									1.19925
		0.0686771			0.0093678											1.32719
		0.0740397			0.0108568										piR-g	1.09325	1.16306	0.0625882
	CIP	0.0754467	0.0731521	0.0104531	0.0314656	0.0257628	0.569742									1.18176
		0.0617423			0.0249236											1.21416
		0.0822673			0.0208991									Ctrl RNAs	bmo-bantam-3p	1.06677	1.05952	0.0494345
cPR-3	NT	0.252784	0.240844	0.0262534	0.166973	0.167165	0.00589295									1.10493
		0.210743			0.16137											1.00686
		0.259006			0.173151										sno133	0.920311	0.945031	0.0577414
	CIP	0.252784	0.287993	0.0815435	0.169698	0.179356	0.0119996									0.903764
		0.381226			0.192789											1.01102
		0.22997			0.175579
cPR-4	NT	0.0401433	0.0410391	0.00780932	0.0399213	0.0426266	0.00284669
		0.0325988			0.0430296
		0.0515806			0.0395761
		0.0349569			0.0444964
		0.045916			0.0461096
	CIP	0.0151748	0.0199108	0.0040321	0.0318152	0.0277397	0.00392245
		0.0167677			0.0276891
		0.0253689			0.0315307
		0.0210932			0.0239076
		0.0211496			0.0237556

## Sheet: Figure 2g
Figure 2g
WB for FLAG-Siwi transfected in BmN4.
Black vertical lines indicate the regions used in the manuscript figure.

## Sheet: Figure 3a, 3b
Figure 3a, 3b
Native PAGE for sequencing libraries, detected by SYBR Gold staining.
Black vertical lines indicate the regions used in the manuscript figure.

## Sheet: Figure 4a
Figure 4a
WB for the validation of subcellular fractionation.
Black vertical lines indicate the regions used in the manuscript figure.

## Sheet: Figure 4c
Figure 4c
WB for the validation of RNase k KD.

## Sheet: Figure 4d
Figure 4d
NB for tRNAAspGUC.
The probe was labeled with 32P and detected by phosphorimager.
Black vertical line indicates the region used in the manuscript figure.

## Sheet: Figure 4e, 4g, 4i, 4j, 4l
Figure 4e						Figure 4g					Figure 4i					Figure 4j														Figure 4l
TaqMan RT-qPCR to quantify the levels of cP-RNA.						RT-qPCR to quantify the levels of piRNA.					RT-qPCR to quantify the levels of piR-J.					RT-qPCR to quantify the levels of piR-J.														Relative values of total piRNA level.
The values to create bar charts.						The values to create bar charts.					The values to create bar charts.					The values to create bar charts.														The values to create bar charts.
The value of control KD was set as 1.						The value of control KD was set as 1.					The value of control KD was set as 1.					The value of control KD was set as 1.														The value of control KD was set as 1.
		siRNk					siRNk					siRNk					siPapi			siSpnE			siVasa			siTrim				siRNk
	Target	Individual	Mean	SD		Target	Individual	Mean	SD		Target	Individual	Mean	SD			Individual	Mean	SD	Individual	Mean	SD	Individual	Mean	SD	Individual	Mean	SD		Individual	Mean	SD
cP-RNAs	5'-half-Asp	0.315685	0.348231	0.0347796		tdpiRNA-Asp	0.252108	0.326015	0.0714239		pre-piR-I	0.275472	0.368634	0.295614		cPR-1	1.09799	1.00568	0.0800796	0.991523	1.05282	0.09155	1.24526	1.09177	0.176865	1.04854	1.08588	0.0880142		0.521495	0.646076	0.117953
		0.38488					0.331272					0.130824					0.964178			1.00888			0.898355			1.18641				0.660696
		0.344128					0.394665					0.699606					0.954865			1.15806			1.1317			1.02269				0.756038
	cPR-1	0.299247	0.298996	0.0358688		piR-a	0.36219	0.607503	0.227049		pre-piR-I-nc	Not detected				cPR-2	0.896879	0.877827	0.165269	0.823154	0.814189	0.155514	0.864885	0.95958	0.169261	0.937323	1.1306	0.182796
		0.263002					0.650052					Not detected					0.703858			0.654386			1.15499			1.30071
		0.334738					0.810267					Not detected					1.03274			0.965026			0.858859			1.15376
	cPR-2	0.52938	0.489893	0.0709192		piR-b	0.400676	0.602882	0.175947							cPR-3	0.830355	0.954542	0.152354	1.10994	1.10948	0.265247	1.31085	1.11725	0.185956	0.867731	1.0905	0.193069
		0.53228					0.6869										0.908723			1.37449			1.10088			1.20936
		0.40802					0.72107										1.12455			0.844001			0.940019			1.19441
	cPR-3	1.01242	0.839331	0.169324		piR-c	0.669464	0.58615	0.0740964
		0.804324					0.561356
		0.619801					0.52763
		0.920783				piR-e	0.750476	0.687853	0.0838415
	cPR-5	0.280306	0.331906	0.0637031			0.720482
		0.403106					0.592603
		0.312306
Ctrl RNAs	bmo-miR-30ba-5p	0.709405	0.913169	0.191356
		0.941044
		1.08906
	bmo-bantom-3p	0.978046	1.01396	0.104503
		0.932145
		1.13168
	sno133	0.84071	1.00102	0.151601
		1.02028
		1.14207

## Sheet: Figure 4k
Figure 4k
Ping-pong signal of piRNAs.
The values to create bar charts.
Overlap position	siCtrl					siRNk
(nt)	#1	#2	#3	Average	SD	#1	#2	#3	Mean	SD
1	0.250186	0.269877	0.266111	0.262058	0.0104523	0.26139	0.267085	0.266237	0.264904	0.00307267
2	0.821144	0.820189	0.75162	0.797651	0.0398671	0.776514	0.890717	0.850418	0.839216	0.0579198
3	0.517081	0.548554	0.464257	0.509964	0.0425967	0.504355	0.581435	0.526634	0.537475	0.0396669
4	0.617023	0.652299	0.654229	0.641184	0.0209464	0.635225	0.644006	0.597236	0.625489	0.0248587
5	0.507507	0.503912	0.431177	0.480865	0.0430691	0.478636	0.506149	0.46526	0.483348	0.0208476
6	0.875706	0.902999	0.808684	0.862463	0.0485324	0.90071	0.908834	0.922627	0.910724	0.0110804
7	0.813305	0.835131	0.771759	0.806732	0.0321935	0.802082	0.847243	0.860098	0.836474	0.0304705
8	4.16652	5.2099	4.70052	4.69231	0.521736	5.15719	5.66744	5.47621	5.43361	0.257779
9	3.09414	3.56365	2.96443	3.20741	0.315261	3.33259	3.55514	3.33041	3.40605	0.129124
10	72.1037	70.0341	72.73	71.6226	1.41091	70.7595	68.7153	68.6625	69.3791	1.19575
11	3.96766	4.64343	3.92124	4.17744	0.404222	4.54103	4.83097	4.79649	4.72283	0.158386
12	1.98277	2.13888	1.8553	1.99232	0.142029	1.96504	2.24585	2.16195	2.12428	0.144145
13	0.752759	0.741802	0.69032	0.728294	0.0333393	0.752523	0.78925	0.797907	0.779893	0.0240952
14	2.81725	2.03326	1.90854	2.25302	0.492602	2.63394	2.19335	2.96621	2.59783	0.387692
15	1.16425	1.31783	1.49587	1.32598	0.165961	1.14531	1.35724	1.29366	1.26541	0.108754
16	1.4871	1.50746	1.65747	1.55068	0.0930454	1.3949	1.54144	1.45418	1.46351	0.0737174
17	2.40558	2.60609	2.39828	2.46998	0.11793	2.4133	2.78186	3.0015	2.73222	0.297223

## Sheet: Figure 4f
Figure 4f
Native PAGE for sequencing libraries, detected by SYBR Gold staining.
Black vertical lines indicate the regions used in the manuscript figure.

[truncated: 17 more sheets: Figure 4h, Figure 5a, 5c, Figure 5d, Figure 5e, Figure 6b, 6c, Figure 6e, Suppl.Fig.S2a, Suppl.Fig.S3b, Suppl.Fig.4a, 4c, Suppl.Fig.4b, Suppl.Fig.5c, Suppl.Fig.6a-6f, Suppl.Fig.S6g, Suppl.Fig.S7b, Suppl.Fig.S7c, Suppl.Fig.S7d, Suppl.Fig.8]
